# Supplementary material for: The Ontology for Biomedical Investigations
Source: PLoS One. 2016 Apr 29;11(4):e0154556. doi: 10.1371/journal.pone.0154556 (PMC4851331; doi:10.1371/journal.pone.0154556)
Supplement: S1 Table — (XLSX) [file pone.0154556.s001.xlsx]

## Sheet: Sheet1
Project Name	Project Description	How OBI is Used	url	RRID
Adverse Event Reporting Ontology (AERO)	AERO is an ontology aimed at supporting clinicians at the time of data entry, increasing quality and accuracy of reported adverse events.	OBI is used as a middle-layer ontology providing relations and terms needed to denote the diagnosis process performed by medical experts when analyzing adverse event reports.	http://www.obofoundry.org/cgi-bin/detail.cgi?id=AERO	RRID:nlx_11209
An Ontology for Drug Discovery Investigations (DDI)	The goal of DDI project is to develop an ontology for the description of drug discovery investigations.	The DDI project is using OBI as an upper-level ontology to develop an ontology for the description of drug discovery investigations.	http://code.google.com/p/ddi-ontology/	RRID:nlx_157514
Antibody Registry	The Antibody Registry assigns unique and persistent identifiers to each antibody so that they can be referenced within publications.	The Antibody Registry uses OBI terms to autocomplete and search by standardizing the vocabulary used in its data.	http://antibodyregistry.org/	RRID:nif-0000-07730
Beta Cell Genomics Ontology (BCGO)	BCGO is an application ontology built for the Beta Cell Genomics database to support database annotation, complicated semantic queries, and automated cell type classification.	BCGO is an application ontology based primarily on OBI. Information on resources (e.g., genomic studies) generated from the Beta Cell Biology Consortium will be provided as an instantiation of BCGO.	http://bioportal.bioontology.org/ontologies/OBI_BCGO	RRID:nlx_157324
BioSharing	BioSharing is a web-based, curated and searchable portal ensuring that standards, databases and policies in the life sciences are registered, informative and discoverable. BioSharing is also part of the ELIXIR UK node interoperability components of the EXCELERATE project.	BioSharing uses OBI as a source of controlled terms.	http://www.biosharing.org	RRID:nif-0000-12075
Brucellosis Ontology (IDOBRU)	IDOBRU ontologically represents different aspects of brucellosis, including the host infection, zoonotic disease transmission, symptoms, virulence factors and pathogenesis, diagnosis, intentional release, vaccine prevention, and treatment.	IDOBRU is aligned with and imports 21 terms from OBI, e.g., organism, PRC, specimen, specimen role, and planned process.	http://www.ontobee.org/ontology/IDOBRU	RRID:nlx_157345
Cardiac Electrophysiology (CEP) Ontology	The Cardiac Electrophysiology Ontology contains terms describing single-channel electrophysiological experiments and data obtained using voltage-clamp, current clamp and fluorescence imaging techniques applied at the cell level and multi-channel fluorescence imaging techniques applied at the cell, tissue and whole heart levels.	CEP uses OBI classes, particularly protocols and instrumentation.	http://www.cvrgrid.org	RRID:nlx_157352
Cell Line Ontology	CLO is a community-driven ontology that standardizes and integrates cell line information and supports computer-assisted reasoning.	CLO is aligned with OBI in terms of cell line culturing and investigation terms. CLO reuses many OBI terms and CLO development reuses many OBI-based ontology modeling patterns.	http://www.clo-ontology.org/	RRID:nlx_149363
Chemical Methods Ontology (CHMO)	CHMO describes methods used to collect data in chemical experiments, prepare and separate material for further analysis, synthesize materials. It also describes the instruments used in these experiments, such as mass spectrometers and chromatography columns. It is intended to be complementary to OBI.	OBI is used as a medium-level ontology in between BFO and CHMO and CHMO follows OBI's design patterns.	https://code.google.com/p/rsc-cmo/
Cognitive Paradigm Ontology (CogPO)	CogPO is a framework for the formal representation of the cognitive paradigms used in behavioral experiments, driven by cognitive neuroscience and neuroimaging examples.	CogPO is harmonizing with OBI to represent experimental conditions within cognitive neuroimaging experiments.	http://www.cogpo.org/index.html	RRID:nlx_155537
eagle-i	eagle-i is a resource discovery tool built to share information about research resources, giving any scientist, anywhere, access to one of the largest collections of information about Core Facilities, iPS cell lines, and other valuable, unique or rare scientific resources in the world.	All of the Eagle I data is entered as instances of OBI classes.	www.eagle-i.net	RRID:nlx_143592
eNanoMapper	The eNanoMapper ontology covers the full scope of terminology needed to support research into nanomaterial safety. It builds on multiple pre-existing external ontologies such as the NanoParticle Ontology.	Specific mid-level terms as well as the full set of assay terms are included.	https://github.com/enanomapper/ontologies
EuPathDB	EuPathDB is an integrated database covering eukaryotic pathogens and offering an entry point to taxon-specific databases to provide the ability to leverage orthology for searches across genera.	OBI is used as the basis for an application ontology developed to support sample and dataset annotation in EuPathDB and to facilitate their search and data mining.	http://eupathdb.org/	RRID:nlx_49652
Evidence Ontology	The Evidence Ontology (EO) contains descriptions of experimental, computational, and other evidence types that can be used to support database annotations and other scientific assertions.	“ECO is leveraging OBI structure/relationships for ontology normalization and resolving is_a axis inconsistencies throughout the evidence hierarchy ('evidence' is thought of as a 'specified output' of a 'planned process')	http://www.evidenceontology.org	RRID:nlx_155860
Experimental Factor Ontology (EFO)	EFO is an application focused ontology modelling the experimental factors in ArrayExpress.	EFO uses OBI classes, particularly assays.	http://www.ebi.ac.uk/efo/	RRID:nlx_11363
Functional Genomics Data (FGED) Society	The Functional Genomics Data (FGED) Society works with other organizations to develop standards for biological research data quality, annotation and exchange. Formerly known as the MGED Society, it developed the MGED Ontology to describe microarray experiments.	The MGED Ontology (MO) was a forerunner of OBI and MO terms have been incorporated into OBI. A primary use is in annotating functional genomics studies especially with the MAGE-TAB format.	http://fged.org/
Immune Epitope Database and Analysis Resource (IEDB)	The IEDB contains data related to antibody and T cell epitopes for humans, non-human primates, rodents, and other animal species.	The IEDB utilizes OBI terms and hierarchy to represent assay types. An experimental export of the IEDB into OBI is being developed.	iedb.org	RRID:nif-0000-03017
Influenza Ontology	The Influenza Ontology is an application ontology covering the numerous aspects if influenza virus basic research, and surveillance.	OBI vocabulary are used as they relate to basic research of the influenza virus including subclassing a number of OBI classes such as material entities, collections, assays and roles.	http://purl.obolibrary.org/obo/flu/	RRID:nlx_157440
Informed Consent Ontology (ICO)	The Informed Consent Ontology (ICO) represents the documentations and processes involved in informed consent. ICO aims to support informed consent data integration and reasoning in the clinical research space.	ICO imports BFO, OBI and IAO. ICO extends the OBI term 'informed consent process' by introducing the informed consent specific processes.	https://github.com/ICO-ontology/ICO
miRNA and Aging Ontology (MIAGO)	The miRNA and aging ontology (MIAGO) represents miRNA, miRNA targets, experimental assays, miRNA target assumption, and miRNA target evidence. MIAGO establishes an OWL-based descriptive logic reasoning approach to measure the validation level of miRNA and target assumption by combining different kinds of experimental evidence and computational prediction.	MIAGO is built on top of OBI and BFO, with OBI's assay model as the core component of MIAGO. MIAGO defines the conclusion of an assay as evidence and then links that evidence back to different assays.	https://github.com/linikujp/miraging
NanoParticle Ontology	An ontology that represents the basic knowledge of physical, chemical and functional characteristics of nanotechnology as used in cancer diagnosis and therapy.	OBI is used as a mid-layer ontology.	http://www.nano-ontology.org	RRID:bsg-002634
National Center for Biomedical Ontology (NCBO) Annotator	The NCBO Annotator is a Web service that annotates textual data (for example journal abstracts) with relevant ontology terms.	Terms from OBI are used to annotate experimental protocols and research publications to tag references to experimental methods, equipment, samples, and other types of investigation-relevant entities.	http://www.bioontology.org/annotator-service	RRID:nlx_144389
NCBO Resource Index	The NCBO Resource Index is a system for ontology based annotation and indexing of biomedical data; the key functionality of this system is to enable users to locate biomedical data resources related to particular concepts.	This service uses a term recognizer to produce a set of annotations and expand them using OBI and related ontologies as target terms together with is_a relations between them.	http://www.bioontology.org/resources-index	RRID:nif-0000-23346
Neuroscience Information Framework (NIF)	NIF is a dynamic inventory of Web-based neuroscience resources, data, and tools accessible via any computer connected to the Internet.	NIF uses OBI vocabulary covering resource description terms such as services, databases, and instruments.	http://www.neuinfo.org	RRID:nif-0000-25673
NIAID GSC/BRC project	The GSCID/BRC Project and Sample Application Standard is designed to capture standardized human pathogen and vector sequencing metadata to support epidemiologic and genotype-phenotype association studies for human infectious diseases.	The OBI ontology was used as a common representational framework and to help harmonize metadata descriptions provided by the pathogen research domain with the MIxS data standard developed by the genomics community.	http://www.niaid.nih.gov/labsandresources/resources/dmid/metadata/Pages/default.aspx
Ontology for Biological and Clinical Statistics (OBCS)	The Ontology of Biological and Clinical Statistics (OBCS) is a biomedical ontology in the domain of biological and clinical statistics. OBCS is primarily targeted for statistical term representation in the fields in biological, biomedical, and clinical domains.	OBCS imports statistics-related OBI terms, uses OBI as a middle tier ontology, and then adds many new statistics related terms, especially those used in biological, biomedical, and clinical fields.	https://github.com/obcs/obcs	RRID:nlx_157524
Ontology of Core Data Mining Entities (OntoDM)	OntoDM-core defines the most essential data mining entities in a three-layered ontological structure comprising of a specification, an implementation and an application layer. It provides a representational framework for the description of mining structured data, and in addition provides taxonomies of datasets, data mining tasks, generalizations, data mining algorithms and constraints, based on t…	OntoDM imports and extends OBI to reuse its classes and relations.	www.ontodm.com	RRID:nlx_157526
Statistics Ontology (STATO)	STATO is a general-purpose STATistics Ontology. Its aim is to provide coverage for processes such as statistical tests, their conditions of application, and information needed or resulting from statistical methods, such as probability distributions, variables, spread and variation metrics. STATO also covers aspects of experimental design and description of plots and graphical representations comm…	OBI is used as a mid-layer ontology whereby STATO ontology extends OBI to cover statistical methods and related concepts.	http://stato-ontology.org	RRID:bsg-000548
The Encyclopedia of DNA Elements (ENCODE)	ENCODE is a comprehensive parts list of functional elements in the human genome, including elements that act at the protein and RNA levels, and regulatory elements that control cells and circumstances in which a gene is active.	OBI is used for assay annotations that are used in search and data validation.	https://www.encodeproject.org/	RRID:nif-0000-02797
The Investigation / Study / Assay (ISA) tab-delimited (TAB)	The ISA (Investigation/Study/Assay) infrastructure is a user-friendly multi-domain data capture and management suite that allows the searching of OBI for terms to use in data entry. The ISA infrastructure is also part of the ELIXIR UK node interoperability components of the EXCELERATE project.	OBI is the vocabulary served by this tool.	http://isa-tools.org/	RRID:bsg-000078
Vaccination Informed Consent Ontology (VICO)	The Vaccination Informed Consent Ontology (VICO) represents entities related to vaccination specfic informed consents with a special focus on vaccination informed consent forms, contents, and questionnaires in the forms.	VICO extends Informed Consent Ontology (ICO) and integrates Vaccine Ontology (VO). Both ICO and VO are BFO and OBI based ontologies, which makes VICO a BFO and OBI based ontology as well.	https://github.com/VICO-ontology/VICO
Vaccine Ontology	The Vaccine Ontology (VO) is an ontology of vaccine and vaccination.	VO uses OBI terms and framework for the representation of various vaccine investigations, for example, the representation of vaccine challenge experiments, which is one of the three use cases in the OBI reference: http://www.jbiomedsem.com/content/1/S1/S7.	http://www.violinet.org/vaccineontology/	RRID:nlx_157621
